# Supplementary material for: A watershed model of individual differences in fluid intelligence
Source: Neuropsychologia. 2016 Oct;91:186–98. doi: 10.1016/j.neuropsychologia.2016.08.008 (PMC5081064; doi:10.1016/j.neuropsychologia.2016.08.008)
Supplement: Supplementary file 1 — Supplementary material [file mmc1.csv]

	age	cattell1	cattell2	cattell3	cattell4	SRTspeed	SRTcons	CRTspeed	CRTcons	AVspeed	AVcons	ATR	CST	CING	CINGHipp	FMaj	FMin	IFOF	ILF	SLF	UNC
age	334.0514066	-10.25487095	-9.366139845	-10.83658625	-8.751845414	-6.320705843	-7.615861022	-11.36617034	-10.49283609	0.614442754	-3.2697213	-7.614549918	-5.114498698	-2.920232684	-1.900596534	-5.163626385	-12.09342843	-9.148843871	-7.829554623	-5.916014304	-6.310077406
cattell1	-10.25487095	1.008515594	0.525742231	0.634577312	0.552186184	0.278308458	0.34253972	0.537375203	0.528171869	-0.081061086	0.122257846	0.315278791	0.174189724	0.127316993	0.096504788	0.204970578	0.419927566	0.358339764	0.293435641	0.227083754	0.259103718
cattell2	-9.366139845	0.525742231	0.976241945	0.564852171	0.51110428	0.248088607	0.315460977	0.502861357	0.477232351	-0.054230288	0.147564571	0.294938062	0.244512333	0.135062404	0.166593641	0.122581185	0.372895896	0.311892103	0.23389684	0.240043031	0.204627361
cattell3	-10.83658625	0.634577312	0.564852171	0.982143911	0.53809506	0.27658647	0.371693524	0.5026397	0.512144737	-0.04949764	0.161466155	0.335606586	0.215077386	0.146656861	0.105157238	0.203382295	0.467670187	0.380358165	0.310533033	0.259658394	0.308775632
cattell4	-8.751845414	0.552186184	0.51110428	0.53809506	0.991546005	0.24200389	0.313125238	0.475500092	0.485654134	-0.059447504	0.16040612	0.309524963	0.200693162	0.159180126	0.085072582	0.152919248	0.399699941	0.316837986	0.246516531	0.225720102	0.245209776
SRTspeed	-6.320705843	0.278308458	0.248088607	0.27658647	0.24200389	0.916254848	0.635715128	0.526524598	0.335243394	0.280619601	0.260556226	0.214907021	0.196731904	0.142647181	0.060728023	0.133269176	0.327473715	0.258725376	0.219337319	0.205931695	0.19237792
SRTcons	-7.615861022	0.34253972	0.315460977	0.371693524	0.313125238	0.635715128	0.910691642	0.494333986	0.426511903	0.117797108	0.226461581	0.272786721	0.191678782	0.165074962	0.06563073	0.126914703	0.36590352	0.281843053	0.238492651	0.231450228	0.20820212
CRTspeed	-11.36617034	0.537375203	0.502861357	0.5026397	0.475500092	0.526524598	0.494333986	0.920997862	0.744841399	0.059523037	0.225532556	0.367568488	0.230474543	0.171736225	0.086894568	0.215377074	0.493353553	0.406352075	0.320487359	0.282274713	0.282190989
CRTcons	-10.49283609	0.528171869	0.477232351	0.512144737	0.485654134	0.335243394	0.426511903	0.744841399	0.923351469	-0.007539846	0.207364721	0.361795664	0.152616056	0.203875592	0.068001915	0.184592703	0.462902611	0.378201937	0.317319223	0.252320502	0.295929392
AVspeed	0.614442754	-0.081061086	-0.054230288	-0.04949764	-0.059447504	0.280619601	0.117797108	0.059523037	-0.007539846	0.953140686	0.650711926	-0.016551545	0.054486849	0.060249745	0.014312922	0.011221239	0.015212235	0.03396258	0.024775107	0.023844244	-0.025415244
AVcons	-3.2697213	0.122257846	0.147564571	0.161466155	0.16040612	0.260556226	0.226461581	0.225532556	0.207364721	0.650711926	0.873756737	0.16332187	0.126859629	0.139782035	0.049873937	0.10367464	0.204706882	0.19004807	0.1200498	0.149826038	0.104200433
ATR	-7.614549918	0.315278791	0.294938062	0.335606586	0.309524963	0.214907021	0.272786721	0.367568488	0.361795664	-0.016551545	0.16332187	0.890483645	0.240020792	0.400037022	0.0772757	0.208995716	0.560993034	0.570610779	0.362610361	0.424690775	0.460745139
CST	-5.114498698	0.174189724	0.244512333	0.215077386	0.200693162	0.196731904	0.191678782	0.230474543	0.152616056	0.054486849	0.126859629	0.240020792	0.808179176	0.24463142	0.312648754	0.124764218	0.280684569	0.317736195	0.305890609	0.372023619	0.195308886
CING	-2.920232684	0.127316993	0.135062404	0.146656861	0.159180126	0.142647181	0.165074962	0.171736225	0.203875592	0.060249745	0.139782035	0.400037022	0.24463142	0.850661999	0.116428375	0.093791689	0.431221573	0.370337684	0.246404819	0.404661113	0.411376603
CINGHipp	-1.900596534	0.096504788	0.166593641	0.105157238	0.085072582	0.060728023	0.06563073	0.086894568	0.068001915	0.014312922	0.049873937	0.0772757	0.312648754	0.116428375	0.922319885	0.173318337	0.156618007	0.127062393	0.256132264	0.229299834	-0.012219612
FMaj	-5.163626385	0.204970578	0.122581185	0.203382295	0.152919248	0.133269176	0.126914703	0.215377074	0.184592703	0.011221239	0.10367464	0.208995716	0.124764218	0.093791689	0.173318337	0.78646079	0.311678168	0.349728126	0.329824824	0.20363167	0.28424242
FMin	-12.09342843	0.419927566	0.372895896	0.467670187	0.399699941	0.327473715	0.36590352	0.493353553	0.462902611	0.015212235	0.204706882	0.560993034	0.280684569	0.431221573	0.156618007	0.311678168	0.860789142	0.615350588	0.511212598	0.475170063	0.483350199
IFOF	-9.148843871	0.358339764	0.311892103	0.380358165	0.316837986	0.258725376	0.281843053	0.406352075	0.378201937	0.03396258	0.19004807	0.570610779	0.317736195	0.370337684	0.127062393	0.349728126	0.615350588	0.768241885	0.595993787	0.5226295	0.588434315
ILF	-7.829554623	0.293435641	0.23389684	0.310533033	0.246516531	0.219337319	0.238492651	0.320487359	0.317319223	0.024775107	0.1200498	0.362610361	0.305890609	0.246404819	0.256132264	0.329824824	0.511212598	0.595993787	0.792122961	0.505551641	0.377276493
SLF	-5.916014304	0.227083754	0.240043031	0.259658394	0.225720102	0.205931695	0.231450228	0.282274713	0.252320502	0.023844244	0.149826038	0.424690775	0.372023619	0.404661113	0.229299834	0.20363167	0.475170063	0.5226295	0.505551641	0.703961104	0.388658773
UNC	-6.310077406	0.259103718	0.204627361	0.308775632	0.245209776	0.19237792	0.20820212	0.282190989	0.295929392	-0.025415244	0.104200433	0.460745139	0.195308886	0.411376603	-0.012219612	0.28424242	0.483350199	0.588434315	0.377276493	0.388658773	0.941481241
