# Supplementary material for: A watershed model of individual differences in fluid intelligence
Source: Neuropsychologia. 2016 Oct;91:186–98. doi: 10.1016/j.neuropsychologia.2016.08.008 (PMC5081064; doi:10.1016/j.neuropsychologia.2016.08.008)
Supplement: Supplementary file 2 — Supplementary material [file mmc2.xlsx]

## Sheet: params
Parameter	estimate	se		Parameter	estimate	se
gf=~cattell1	0.501334	0.0307014		CRTcons~ATR	0.10967	0.0501877
gf=~cattell2	0.461542	0.0290324		CRTcons~CST	0.0040782	0.0425844
gf=~cattell3	0.50836	0.0293921		CRTcons~CING	-0.0501888	0.0459563
gf=~cattell4	0.456069	0.0276524		CRTcons~CINGHipp	-0.0127777	0.0410183
gf~SRTspeed	-0.0515965	0.0857198		CRTcons~FMaj	-0.00993821	0.0393951
gf~SRTcons	0.214729	0.0783792		CRTcons~FMin	0.415837	0.0612094
gf~CRTspeed	0.584498	0.123883		CRTcons~IFOF	0.0677199	0.0911457
gf~CRTcons	0.453104	0.106395		CRTcons~ILF	0.0836209	0.0660741
gf~AVspeed	-0.407073	0.0852094		CRTcons~SLF	-0.0837866	0.0658859
gf~AVcons	0.325104	0.0850514		CRTcons~UNC	0.0208233	0.0559103
SRTspeed~ATR	-0.0153219	0.0610189		AVspeed~ATR	-0.106567	0.0746726
SRTspeed~CST	0.132157	0.0489482		AVspeed~CST	0.0521411	0.0502428
SRTspeed~CING	-0.0545397	0.048414		AVspeed~CING	0.114678	0.0513838
SRTspeed~CINGHipp	-0.0420588	0.0447915		AVspeed~CINGHipp	-0.0183915	0.0462378
SRTspeed~FMaj	0.0113582	0.0450915		AVspeed~FMaj	0.00912451	0.0497708
SRTspeed~FMin	0.334762	0.0692159		AVspeed~FMin	-0.0316748	0.0704067
SRTspeed~IFOF	0.0322993	0.103331		AVspeed~IFOF	0.207813	0.104689
SRTspeed~ILF	-0.000970661	0.0692872		AVspeed~ILF	-0.0319267	0.0730752
SRTspeed~SLF	0.0105043	0.062265		AVspeed~SLF	-0.0389172	0.0664273
SRTspeed~UNC	-0.000662468	0.0598974		AVspeed~UNC	-0.135101	0.0584491
SRTcons~ATR	0.0651706	0.0572516		AVcons~ATR	-0.0137713	0.0632421
SRTcons~CST	0.101909	0.0426		AVcons~CST	0.0579702	0.047561
SRTcons~CING	-0.0610361	0.0493875		AVcons~CING	0.0504797	0.051263
SRTcons~CINGHipp	-0.0354665	0.0415858		AVcons~CINGHipp	-0.00933216	0.0466949
SRTcons~FMaj	-0.0123281	0.044302		AVcons~FMaj	0.0458391	0.0487017
SRTcons~FMin	0.367066	0.0667818		AVcons~FMin	0.13174	0.0667065
SRTcons~IFOF	-0.0181486	0.096621		AVcons~IFOF	0.248004	0.098195
SRTcons~ILF	0.0169779	0.0649667		AVcons~ILF	-0.141822	0.0704008
SRTcons~SLF	0.0288742	0.0606247		AVcons~SLF	0.0329099	0.0702324
SRTcons~UNC	-0.00482704	0.0589497		AVcons~UNC	-0.125713	0.0565482
CRTspeed~ATR	0.0652364	0.0481257
CRTspeed~CST	0.104111	0.0411227
CRTspeed~CING	-0.140558	0.0462894
CRTspeed~CINGHipp	-0.0245254	0.040526
CRTspeed~FMaj	0.0217279	0.039444
CRTspeed~FMin	0.478972	0.060444
CRTspeed~IFOF	0.174898	0.0882421
CRTspeed~ILF	-0.0461988	0.0629981
CRTspeed~SLF	-0.0270245	0.0614015
CRTspeed~UNC	-0.0410753	0.0572299
